# Supplementary material for: Transesophageal Echocardiography-Guided Transseptal Puncture Reduces Pericardial Tamponade in Electrophysiological Procedures
Source: Diagnostics (Basel). 2024 Nov 8;14(22):2495. doi: 10.3390/diagnostics14222495 (PMC11592922; doi:10.3390/diagnostics14222495)
Supplement: Supplementary file 1 [file diagnostics-14-02495-s001.zip]

Archive with 1 entries (1 files):
- diagnostics-3279394-supplementary.pdf
